# Supplementary material for: Proteomic Identification of Genes Associated with Maize Grain-Filling Rate
Source: PLoS One. 2013 Mar 19;8(3):e59353. doi: 10.1371/journal.pone.0059353 (PMC3601958; doi:10.1371/journal.pone.0059353)
Supplement: Table S1 — Expression levels of differential proteins identified by MS at sampling stages. I, Proteins whose abundance increased linearly from 17 to 28 DAP; II, proteins whose abundance decreased linearly from 17 to 28 DAP; III, proteins up-regulated at 25 DAP; IV, proteins down-regulated at 25 DAP; V, proteins up-regulated at 22 DAP; VI, proteins down-regulated at 22 DAP; VII, proteins that changed irregularly. (XLS) [file pone.0059353.s003.xls]

## Sheet: Table S1
Supplementary Table S1. Expression Llevels of differentially expressed proteins identified by MS at sampling stages.
Authorized hybrid	Endosperm						Embryo
	Protein No.	Group	17 DAP	22 DAP	25 DAP	28 DAP	Protein No.	Group	17 DAP	22 DAP	25 DAP	28 DAP
Zhengdan 958	1	V	10318	40538	34198	17606	40	VII	25075282	20030630	70831064	28087138
	2	III	17552	54521	66172	58459	41	VI	20806098	1746124	19133884	8546108
	3	III	2616	5947	9892	8441	42	I	16403326	44545520	73680016	79804872
	4	IV	12962	3588	1493	2025	43	III	89509	39416664	55398756	29216582
	5	IV	27704	5884	5824	7335	44	I	66111	91882528	96798952	168228816
	6	II	18549	12629	11555	10052	45	III	123650	8080349	18584296	16728867
	7	I	7545	17346	20942	29597	46	II	29420958	22890274	7193879	6034792
	8	IV	45850	22510	5598	16479	47	V	91510	11866946	5761446	5492398
	9	VII	25089	33625	6040	33637	48	V	927946	12868979	9926767	12111861
	10	IV	23918	10006	9443	11249	49	I	2946920	57057972	57064404	57250036
	11	I	342	9902	13926	17347	50	III	3931089	8335357	14568475	11206968
	12	IV	102479	29085	24618	26775	51	I	5259374	7172698	28280644	50107124
	13	VI	95064	59058	64354	59627	52	I	3807390	23438310	26660272	53315900
	14	II	34616	14016	9133	7884	53	I	110645	10123454	21463800	26207162
	15	IV	48966	20985	17888	18351	54	V	2344917	20348718	7465557	7561921
	16	VI	27466	11996	13083	16194	55	V	1000492	29874500	11398703	7944787
	17	VII	99313	105018	87299	102377	56	I	63747	16469494	4518924	33497694
Nongda 108	18	V	12926	53970	42732	31614	57	I	21870578	75035288	99490800	140147968
	19	I	13447	49542	33811	69760	58	V	7901812	45815240	15155855	13125518
	20	V	17578	34993	29490	18152	59	V	1710507	25777552	8087148	2949345
	21	I	20002	29854	42447	58515	60	III	209776	38882260	54201192	18991414
	22	III	19372	22574	29700	27202	61	III	10478128	79901864	80919112	49513944
	23	VII	86821	94149	61237	76874	62	III	10916120	87742288	99907496	48347460
	24	IV	85798	42933	34256	50233	63	VII	39660280	47512120	16682616	1263451
	25	I	10896	12003	16442	20002	64	III	251529	21380982	24106688	20057040
	26	VI	29299	16488	18446	20234	65	III	3274146	26384132	30192440	5283427
	27	V	63825	85825	68583	80099	66	VII	11554203	24166206	15111483	7169094
							67	III	9540	24915708	26944240	12394199
							68	I	1419796	148819648	121502416	205580928
							69	III	648962	58446932	80295144	72223760
							70	VII	19706230	65923936	29216768	10195939
Pioneer 335	28	I	8913	35596	36011	44330	71	II	73932912	43709584	2067861	553997
	29	III	5941	55266	58208	55062	72	VII	11672809	15149372	11313433	14880990
	30	VI	14998	9441	9495	10147	73	I	4941038	37727416	77867480	94896040
	31	II	14735	7776	7768	5783	74	III	9930632	31761932	38014380	23884380
	32	II	44146	31490	32365	26070	75	IV	66291636	58135952	3086445	5607790
	33	II	24109	18057	14612	10271	76	I	6798	77257072	80021360	104836216
	34	VI	21669	11926	13001	12105	77	II	81892880	59687832	19622702	8300115
	35	VII	10962	7464	12783	22241	78	III	61205	190923	80965456	78991816
	36	II	101083	74463	72673	66174	79	I	85803	135225	54977512	110751320
	37	I	3224	34775	71735	79142	80	VII	43343580	106014072	164919248	380950
	38	IV	139396	83762	47182	48020	81	I	33939388	96144920	127930048	147269520
	39	VI	101639	74354	83713	91221	82	V	36002160	158086320	126877640	139921600
I, Proteins whose abundance increased linearly from 17 to 28 DAP;
II, proteins whose abundance decreased linearly from 17 to 28 DAP;
III, proteins upregulated at 25 DAP;
IV, proteins downregulated at 25 DAP;
V, proteins upregulated at 22 DAP;
VI, proteins downregulated at 22 DAP;
VII, proteins that changed irregularly.
