# Supplementary material for: Proteomic Identification of Genes Associated with Maize Grain-Filling Rate
Source: PLoS One. 2013 Mar 19;8(3):e59353. doi: 10.1371/journal.pone.0059353 (PMC3601958; doi:10.1371/journal.pone.0059353)
Supplement: Table S2 — Functional annotation of differentially expressed proteins identified by MS. Repeated peptides were omitted. (XLS) [file pone.0059353.s004.xls]

## Sheet: Table S2
Supplementary Table S2. Functional annotation of differentially expressed proteins identified by MS.
Hybrid	Spot No.	Functional annotation	Start - End	Observed	Mr(expt)	Mr(calc)	Delta	Miss	Sequence
Zhengdan 958	1	translational elongation; eukaryotic translation elongation factor 1 complex;translation elongation factor activity	57 - 66	1270.65	1269.64	1269.66	-0.0205	0	WFNHIDALVR
	2	protein binding	37 - 48	1406.66	1405.65	1405.66	-0.0085	0	TVDSEELTVEER
			160 - 176	1786.98	1785.97	1785.97	-0.0055	0	AAQDIALAELAPTHPIR
			232 - 250	2204.04	2203.03	2203.03	0.0067	0	DNLTLWTSDISEDPAEEIR
	3	phosphorylation;chloroplast;chloroplast stroma; cytosol;nucleus;kinase activity;pyruvate, phosphate dikinase activity	660 - 670	1369.58	1368.57	1368.58	-0.0022	0	TEHMFFASDER
			770 - 783	1607.81	1606.81	1606.8	0.0029	0	LGISYPELTEMQAR
			947 - 958	1401.64	1400.63	1400.64	-0.008	0	TGLDYVSCSPFR
	4	nitrate assimilation ；cell wall； cytosol ；cytosolic ribosome ； plasma membrane ； plasmodesma;copper ion binding ；glutamate-ammonia ligase activity	19 - 34	1765.9	1764.89	1764.89	0.0034	0	IIAEYIWVGGSGMDVR
			53 - 75	2508.14	2507.14	2507.1	0.0331	0	WNFDGSSTGQAPGDDSEVILCPR
			76 - 83	1021.55	1020.55	1020.55	-0.0036	1	AIFRDPFR
			85 - 107	2707.3	2706.29	2706.22	0.0748	1	GQNILVMCDCYEPNGEPIPSNKR
			113 - 120	942.493	941.486	941.497	-0.011	0	IFSHPDVK
			121 - 137	2081.04	2080.03	2080.02	0.0134	0	AEEPWFGIEQEYTLLQK
			256 - 267	1357.72	1356.72	1356.63	0.0811	1	SMRSDGGYEVIK Oxidation
			277 - 290	1624.76	1623.75	1623.75	-0.0019	1	HREHIAAYGDGNER
			296 - 311	1829.89	1828.89	1828.89	0.0022	0	HETADINTFVWGVANR
			327 - 332	786.341	785.334	785.334	-0.0006	0	GYFEDR
	5	oxidation-reduction process ;tetrahydrofolate metabolic process; cellular_component;sarcosine oxidase activity	43 - 49	937.477	936.47	936.493	-0.0228	0	FDLLHHR
			61 - 73	1530.73	1529.72	1529.74	-0.0209	0	ATYPQAHYPPMVR
			136 - 144	972.471	971.464	971.482	-0.0188	0	VPDGWTAAR
			310 - 328	1976.99	1975.98	1975.99	-0.0088	0	WIDAVMPGHVDTAGGPVVR
	6	benzoate metabolic process;para-aminobenzoic acid metabolic process;salicylic acid metabolic process ;cellular_component;benzoic acid glucosyltransferase activity;salicylic acid glucosyltransferase (ester-forming) activity;salicylic acid glucosyltransferase (glucoside-forming) activity;transferase activity, transferring glycosyl groups;transferase activity, transferring glycosyl groups; transfera…	235 - 247	1308.7	1307.69	1307.7	-0.0085	0	AIGPCVPLPTAGR
			390 - 400	1171.61	1170.61	1170.61	-0.0082	0	NVELAWGAGVR
			456 - 465	1266.64	1265.63	1265.64	-0.0123	0	NLDEFVQFVR
	7	fruit development;gluconeogenesis;glycolysis;response to cadmium ion;response to heat;response to hydrogen peroxide; response to oxidative stress;response to salt stress;response to stress;response to sucrose stimulus;seed development;apoplast;chloroplast;cytosol;membrane;mitochondrial envelope;mitochondrion; nucleus;plasma membrane;vacuolar membrane;copper ion binding;glyceraldehyde-3-phosphate …	49 - 57	1133.52	1132.51	1132.53	-0.0173	0	YDTVHGQWK
			68 - 82	1676.97	1675.96	1675.97	-0.0081	0	TLLFGEKPVTVFGIR
			237 - 250	1498.84	1497.83	1497.84	-0.0108	0	VPTVDVSVVDLTVR
			274 - 293	2190.99	2189.98	2189.98	0.0026	0	GIMGYVEEDLVSTDFTGDSR
			312 - 325	1788.79	1787.78	1787.79	-0.0054	0	LVSWYDNEWGYSNR
	8	embryo development ending in seed dormancy;hydrogen peroxide catabolic process ;response to cadmium ion;response to heat;response to reactive oxygen species ;response to salt stress;cell wall;chloroplast;chloroplast stroma;cytosol ; plasma membrane ;L-ascorbate peroxidase activity	92 - 105	1533.73	1532.72	1532.74	-0.0159	0	LAWHSAGTFDVSSR
			173 - 183	1249.6	1248.59	1248.61	-0.0216	0	EDKPQPPPEGR
	9	embryo development ending in seed dormancy ； hydrogen peroxide catabolic process ；response to cadmium ion ；response to heat ；response to reactive oxygen species ；response to salt stress ；cell wall ； chloroplast ；chloroplast stroma ； cytosol ；plasma membrane ；L-ascorbate peroxidase activity	4 - 18	1686.79	1685.78	1685.78	0.0055	0	NYPTVSAEYSEAVEK
			31 - 38	963.482	962.475	962.468	0.0069	0	SCAPLMLR
			39 - 52	1533.75	1532.74	1532.74	0.0014	0	LAWHSAGTFDVSSR
			62 - 79	1858.95	1857.94	1857.94	-0.0032	0	HQSELAHGANAGLDIAVR
			120 - 130	1249.62	1248.61	1248.61	0.0044	0	EDKPQPPPEGR
			148 - 167	2055.02	2054.02	2054.02	-0.005	0	QMGLSDQDIVALSGGHTLGR
			173 - 192	2280.08	2279.08	2279.05	0.0228	0	SGFEGAWTTNPLVFDNSYFK
			193 - 209	1842	1840.99	1840.98	0.0142	1	ELLSGDKEGLLQLPSDK
			210 - 223	1583.92	1582.91	1582.91	0.0026	0	ALLSDPVFRPLVEK
			230 - 241	1483.72	1482.71	1482.71	0.0002	1	AFFDDYKEAHLK
	10	D-ribose metabolic process ; cellular_component;kinase activity ;ribokinase activity	117 - 122	908.397	907.389	907.39	-0.0002	0	EFMFYR
			171 - 183	1421.69	1420.68	1420.68	0.0012	0	AAGVLCSYDPNVR
			184 - 194	1222.66	1221.65	1221.65	0.0004	0	LPLWPSPDAAR
			209 - 219	1251.62	1250.61	1250.61	-0.0009	0	VSDDEVAFLTR
	11	oxidation-reduction process;oxidoreductase activity ; zinc ion binding	103 - 113	1273.64	1272.64	1272.63	0.0069	0	VALEPGVSCWR
			179 - 204	2373.44	2372.43	2372.38	0.0496	0	AGVGPETGVLVVGAGPIGLVSLLAAR
			339 - 344	741.37	740.363	740.361	0.0024	0	FGFSQR
			345 - 355	1251.59	1250.59	1250.58	0.0088	0	DVEEAFEVSAR
	12	circadian rhythm;DNA duplex unwinding;innate immune response;mRNA export from nucleus;regulation of stomatal movement;response to cadmium ion; response to cold; response to osmotic stress;response to salt stress;response to zinc ion; RNA secondary structure unwinding;vegetative to reproductive phase transition of meristem;chloroplast;cytoplasm;nucleus;peroxisome;double-stranded DNA binding;RNA bi…	50 - 63	1594.73	1593.73	1593.71	0.0144	0	GFGFVTFSTEEAMR
			78 - 87	1131.58	1130.57	1130.57	0.0045	0	NITVNEAQSR
	13	translational initiation;xylem development;ribosome binding;RNA binding;translation elongation factor activity;translation initiation factor activity	20 - 29	1120.59	1119.58	1119.57	0.0133	0	TYPQQAGTVR
			59 - 70	1420.72	1419.71	1419.7	0.0155	0	CHFVAIDIFNGK
	14	response to cadmium ion; response to salt stress;apoplast;chloroplast; peroxisome;plasma membrane;vacuolar membrane;vacuole;ATP binding;nucleoside diphosphate kinase activity	87 - 102	1609.91	1608.9	1608.88	0.021	0	IIGATNPLASEPGTIR
			103 - 111	949.475	948.468	948.466	0.0013	0	GDFAVDIGR
	15	embryo development ending in seed dormancy;hydrogen peroxide catabolic process ;response to cadmium ion;response to heat;response to reactive oxygen species ;response to salt stress;cell wall;chloroplast;chloroplast stroma;cytosol ; plasma membrane ;L-ascorbate peroxidase activity	144 - 157	1533.76	1532.75	1532.74	0.0117	0	LAWHSAGTFDVSSR
			167 - 184	1858.97	1857.97	1857.94	0.0216	0	HQSELAHGANAGLDIAVR
	16	response to aluminum ion ;response to auxin stimulus ;plasma membrane;molecular_function	74 - 89	1882.94	1881.93	1881.89	0.0373	0	DEVFCLFEGVLDNLGR
			100 - 112	1418.81	1417.8	1417.78	0.0181	0	GANEVLLVIEAYK
			210 - 226	1836.9	1835.9	1835.86	0.0366	0	VTAVPADEEEICGATFK
	17	cellular carbohydrate metabolic process;glycolysis;metabolic process; response to cadmium ion;response to salt stress;response to zinc ion;apoplast;cell wall; chloroplast;chloroplast stroma; cytosol;mitochondrion;plasma membrane; vacuolar membrane;vacuole;copper ion binding;triose-phosphate isomerase activity	5 - 12	954.489	953.481	953.476	0.0057	0	FFVGGNWK
			58 - 70	1616.78	1615.77	1615.76	0.0131	0	QEFHVAAQNCWVK
			124 - 135	1374.72	1373.71	1373.7	0.0132	0	VIACVGETLEQR
			176 - 190	1577.86	1576.85	1576.83	0.0179	0	VATPAQAQEVHASLR
Nongda 108	18	translational elongation; eukaryotic translation elongation factor 1 complex; translation elongation factor activity	51 - 56	735.428	734.421	734.408	0.0133	0	YINVAR
			57 - 66	1270.7	1269.69	1269.66	0.0322	0	WFNHIDALVR
	19	protein binding	37 - 48	1406.7	1405.69	1405.66	0.0369	0	TVDSEELTVEER
			160 - 176	1787.03	1786.02	1785.97	0.0511	0	AAQDIALAELAPTHPIR
			222 - 231	1189.69	1188.68	1188.65	0.0242	0	DSTLIMQLLR
			232 - 250	2204.11	2203.11	2203.03	0.0777	0	DNLTLWTSDISEDPAEEIR
	20	carbohydrate metabolic process;response to cadmium ion ; chloroplast envelope;peroxisome;plasma membrane;vacuole;lactoylglutathione lyase activity	41 - 49	1198.52	1197.51	1197.48	0.0275	0	YYTECFGMK
			149 - 161	1529.8	1528.79	1528.74	0.054	0	ADTPEPLCQVMLR
			277 - 287	1262.74	1261.73	1261.69	0.0394	0	VVLVDNTDFLK
	21	protein binding	149 - 161	1529.81	1528.81	1528.74	0.0685	0	ADTPEPLCQVMLR
			221 - 236	1683.91	1682.91	1682.83	0.0814	0	GNAYAQVAIGTNDVYK
			277 - 287	1262.75	1261.74	1261.69	0.0478	0	VVLVDNTDFLK
	22	heat acclimation ;response to heat; response to high light intensity;response to hydrogen peroxide	91 - 100	1227.67	1226.67	1226.61	0.0534	0	MDNLYLVGFR
			101 - 111	1263.68	1262.67	1262.61	0.0634	0	TPGGVWWEFGK
			124 - 130	792.442	791.435	791.408	0.027	0	WLGFGGR
			202 - 211	1175.68	1174.67	1174.62	0.0515	0	LVVMVCEGLR
	23	translational initiation;xylem development;ribosome binding;RNA binding;translation elongation factor activity;translation initiation factor activity	41 - 52	1168.62	1167.61	1167.55	0.0629	0	TSSETAAFAGAR
			53 - 65	1599.88	1598.87	1598.81	0.0627	1	IDWKETPEAHVFK
			78 - 92	1643.91	1642.9	1642.82	0.0838	0	VEVEDGNVLQISGER
			100 - 105	815.408	814.401	814.372	0.0288	0	TDTWHR
			117 - 124	974.59	973.582	973.534	0.048	1	FRLPENAK
	24	circadian rhythm ;DNA duplex unwinding ; innate immune response ;mRNA export from nucleus ; regulation of stomatal movement; response to cadmium ion ;response to cold ; response to osmotic stress ;response to salt stress ;response to zinc ion ;RNA secondary structure unwinding; vegetative to reproductive phase transition of meristem ; chloroplast;cytoplasm;nucleus;peroxisome; double-stranded DNA …	20 - 29	1120.63	1119.62	1119.57	0.0561	0	TYPQQAGTVR
			59 - 70	1420.79	1419.78	1419.7	0.0837	0	CHFVAIDIFNGK
	25	fruit development;gluconeogenesis;glycolysis;response to cadmium ion;response to heat;response to hydrogen peroxide; response to oxidative stress;response to salt stress;response to stress;response to sucrose stimulus;seed development;apoplast;chloroplast;cytosol;membrane;mitochondrial envelope;mitochondrion; nucleus;plasma membrane;vacuolar membrane;copper ion binding;glyceraldehyde-3-phosphate …	10 - 38	3211.56	3210.56	3210.47	0.0857	0	CFVGGLAWATDDHSLHNAFSTYGEVLESK
			39 - 47	1143.64	1142.63	1142.64	-0.0087	1	IILDRETQR
			50 - 63	1578.72	1577.72	1577.72	-0.0018	0	GFGFVTFSTEEAMR
			64 - 77	1519.72	1518.71	1518.71	0.0043	1	NAIEGMNGKELDGR
			78 - 87	1131.56	1130.56	1130.57	-0.0105	0	NITVNEAQSR
			102 - 131	2367.96	2366.95	2366.93	0.0259	0	DGGGGYGGGGGYGGGGGYGGGGGGYGGGNR
			132 - 144	1353.55	1352.55	1352.55	-0.0019	1	GGGYGNSDGNWRN
	26	response to aluminum ion ;response to auxin stimulus ;plasma membrane;molecular_function	49 - 57	1133.56	1132.55	1132.53	0.018	0	YDTVHGQWK
			68 - 82	1677.01	1676.01	1675.97	0.0407	0	TLLFGEKPVTVFGIR
			274 - 293	2191.07	2190.06	2189.98	0.0829	0	GIMGYVEEDLVSTDFTGDSR
			312 - 325	1788.85	1787.84	1787.79	0.0513	0	LVSWYDNEWGYSNR
	27	cellular carbohydrate metabolic process ；glycolysis；metabolic process ；response to cadmium ion ；response to salt stress ；response to zinc ion ；apoplast； cell wall；chloroplast；chloroplast stroma ； cytosol ；mitochondrion ；plasma membrane ；vacuolar membrane ；vacuole ；copper ion binding ；triose-phosphate isomerase activity	74 - 89	1882.91	1881.9	1881.89	0.0091	0	DEVFCLFEGVLDNLGR
			100 - 112	1418.79	1417.78	1417.78	-0.0017	0	GANEVLLVIEAYK
			210 - 226	1836.86	1835.85	1835.86	-0.0076	0	VTAVPADEEEICGATFK
Pioneer 335	28	translational elongation ；eukaryotic translation elongation factor 1 complex ； translation elongation factor activity	5 - 12	954.469	953.461	953.476	-0.0145	0	FFVGGNWK
			124 - 135	1374.7	1373.69	1373.7	-0.0092	0	VIACVGETLEQR
			176 - 190	1577.84	1576.83	1576.83	-0.0036	0	VATPAQAQEVHASLR
			195 - 206	1289.62	1288.61	1288.63	-0.013	0	TNVSPEVAESTR
	29	protein binding	57 - 66	1270.66	1269.65	1269.66	-0.0096	0	WFNHIDALVR
			165 - 177	1405.7	1404.69	1404.71	-0.0185	0	SVQMEGLLWGASK
	30	auxin metabolic process；proteolysis； endoplasmic reticulum ；IAA-Leu conjugate hydrolase activity ；IAA-Phe conjugate hydrolase activity；metallopeptidase activity	37 - 48	1406.65	1405.65	1405.66	-0.0114	0	TVDSEELTVEER
			160 - 176	1786.97	1785.97	1785.97	-0.0069	0	AAQDIALAELAPTHPIR
			232 - 250	2204.04	2203.04	2203.03	0.0091	0	DNLTLWTSDISEDPAEEIR
	31	response to cadmium ion ；cell wall ；mitochondrion；ATP binding；cobalt ion binding ； translation elongation factor activity ； zinc ion binding	42 - 50	988.528	987.52	987.529	-0.0085	0	APGFAAWLR
			274 - 292	1944.92	1943.91	1943.9	0.0095	0	GGDAYNVIPESASFGGTFR
	32	carbohydrate metabolic process;cellular carbohydrate metabolic process ;glycolysis ;malate metabolic process; metabolic process ; oxidation-reduction process ;plasma membrane ;binding ; catalytic activity ; L-malate dehydrogenase activity ; malate dehydrogenase activity;oxidoreductase activity ;oxidoreductase activity, acting on the CH-OH group of donors, NAD or NADP as acceptor	217 - 226	1156.62	1155.61	1155.63	-0.015	0	FPGDEIPIIR
			323 - 338	1691.9	1690.9	1690.9	-0.0043	0	ILDHGEAGDNVGLLLR
			378 - 392	1877.9	1876.89	1876.89	0.0013	0	HTAFVTNYSPQFYFR
	33	embryo development ending in seed dormancy ；hydrogen peroxide catabolic process ； response to cadmium ion ；response to heat ； response to reactive oxygen species ；response to salt stress ；cell wall ；chloroplast；chloroplast stroma ；cytosol；plasma membrane ；L-ascorbate peroxidase activity	100 - 112	1418.79	1417.78	1417.78	0.0015	0	GANEVLLVIEAYK
			141 - 154	1445.72	1444.71	1444.72	-0.0033	0	STNSLLVASDPEGR
	34	response to aluminum ion ；response to auxin stimulus ； plasma membrane ；molecular_function	141 - 154	1445.74	1444.74	1444.72	0.0208	0	STNSLLVASDPEGR
			210 - 226	1836.89	1835.89	1835.86	0.025	0	VTAVPADEEEICGATFK
	35	heat acclimation ;response to heat;response to high light intensity;response to hydrogen peroxide	41 - 52	1168.57	1167.56	1167.55	0.0068	0	TSSETAAFAGAR
			57 - 65	1057.53	1056.52	1056.52	-0.0054	0	ETPEAHVFK
			74 - 92	2129.1	2128.09	2128.06	0.0267	1	EEVKVEVEDGNVLQISGER
			100 - 105	815.379	814.371	814.372	-0.0007	0	TDTWHR
			117 - 124	974.546	973.539	973.534	0.0044	1	FRLPENAK
	36	translational initiation;xylem development;ribosome binding;RNA binding;translation elongation factor activity;translation initiation factor activity	20 - 29	1120.59	1119.58	1119.57	0.0123	0	TYPQQAGTVR
			59 - 70	1420.72	1419.71	1419.7	0.0154	0	CHFVAIDIFNGK
	37	defense response ； intracellular ；serine-type endopeptidase inhibitor activity	50 - 55	811.436	810.429	810.402	0.0262	0	WYVTSR
			75 - 84	1207.62	1206.61	1206.57	0.0402	0	ELADIPAYCR
	38	circadian rhythm;DNA duplex unwinding;innate immune response;mRNA export from nucleus;regulation of stomatal movement;response to cadmium ion; response to cold; response to osmotic stress;response to salt stress;response to zinc ion; RNA secondary structure unwinding;vegetative to reproductive phase transition of meristem;chloroplast;cytoplasm;nucleus; peroxisome;double-stranded DNA binding ;RNA …	50 - 63	1578.75	1577.74	1577.72	0.0224	0	GFGFVTFSTEEAMR
			113 - 143	2425.03	2424.02	2423.95	0.0708	0	DGGGGYGGGGGGYGGGGGYGGGGGGYGGGNR
	39	cellular carbohydrate metabolic process;glycolysis;metabolic process; response to cadmium ion;response to salt stress;response to zinc ion;apoplast;cell wall; chloroplast;chloroplast stroma; cytosol;mitochondrion;plasma membrane; vacuolar membrane;vacuole;copper ion binding;triose-phosphate isomerase activity	5 - 12	954.49	953.483	953.476	0.0068	0	FFVGGNWK
			124 - 135	1374.73	1373.72	1373.7	0.0263	0	VIACVGETLEQR
			176 - 190	1577.88	1576.87	1576.83	0.0362	0	VATPAQAQEVHASLR
Zhengdan 958	40	biological_process;cellular_component;molecular_function	38 - 49	1222.7	1221.7	1221.65	0.0501	0	DGNVVLAPANPR
			126 - 131	746.452	745.444	745.39	0.0541	0	MVNNIR
			132 - 141	1163.62	1162.61	1162.54	0.0671	0	LNFDAFHGDK
			188 - 197	976.541	975.534	975.477	0.0567	0	FGGGGEPTVR
			198 - 211	1616.86	1615.85	1615.77	0.0853	1	IYCKADEGFSATVR
			290 - 296	787.439	786.432	786.377	0.0546	0	DVGHGFR
			322 - 330	1045.62	1044.61	1044.56	0.0545	0	DGTNIVLWK
			331 - 338	1064.48	1063.47	1063.41	0.0572	0	WCEGDNQR
	41	fruit development ;gluconeogenesis;glycolysis;response to cadmium ion ;response to heat ; response to hydrogen peroxide;response to oxidative stress; response to salt stress ;response to stress ;response to sucrose stimulus ;seed development ;apoplast;chloroplast;cytosol; membrane;mitochondrial envelope ; mitochondrion;nucleus;plasma membrane ;vacuolar membrane ; copper ion binding ;glyceraldehyd…	1 - 6	852.321	851.313	851.356	-0.0424	0	MTYMFK
			7 - 15	1133.48	1132.47	1132.53	-0.0607	0	YDTVHGQWK
			26 - 40	1676.91	1675.9	1675.97	-0.0666	0	TLLFGEKPVTVFGIR
			195 - 208	1498.79	1497.78	1497.84	-0.057	0	VPTVDVSVVDLTVR
			232 - 251	2190.92	2189.92	2189.98	-0.0635	0	GIMGYVEEDLVSTDFTGDSR
			259 - 269	1198.6	1197.59	1197.65	-0.0581	0	AGIALNDHFIK
			270 - 283	1788.73	1787.72	1787.79	-0.0715	0	LVSWYDNEWGYSNR
	42	maintenance of seed dormancy ;response to desiccation ;cellular_component ;antioxidant activity ;thioredoxin peroxidase activity	59 - 63	708.422	707.415	707.36	0.0544	1	EFEKR
			67 - 79	1500.79	1499.78	1499.7	0.0804	0	LLGISCDDVESHR
			84 - 91	838.442	837.435	837.387	0.0479	0	DVEAYGGK
			102 - 116	1655.02	1654.01	1653.92	0.089	1	VTFPILADPARDAIR
			117 - 131	1658.85	1657.84	1657.77	0.0719	1	QLNMVDPDEKDAAGR
			137 - 145	935.595	934.587	934.524	0.064	0	ALHVVGPDK
			149 - 159	1225.72	1224.72	1224.65	0.0667	0	LSFLYPATTGR
			160 - 166	876.479	875.472	875.417	0.0548	0	NMDEVLR
			167 - 176	988.627	987.619	987.56	0.0593	0	AVDSLLTAAK
			207 - 221	1695.91	1694.9	1694.83	0.0707	1	MFPQGFETADLPSKK
	43	defense response to fungus	151 - 156	848.425	847.417	847.361	0.0561	0	GDWWER
			205 - 213	1178.57	1177.57	1177.5	0.0685	0	QQCVQACER
	44	acquisition of desiccation tolerance ;response to abscisic acid stimulus ; seed development ;cellular_component ;molecular_function	30 - 41	1325.71	1324.7	1324.64	0.0669	0	SVEAQEHLAEGR
			50 - 62	1470.72	1469.71	1469.65	0.0639	0	EQLGQQGYSEMGK
	45	protein transport ;mitochondrial inner membrane presequence translocase complex ;plastid outer membrane ;P-P-bond-hydrolysis-driven protein transmembrane transporter activity ;protein transporter activity	20 - 31	1406.7	1405.69	1405.75	-0.0599	0	CLVDLGHPLLNR
			32 - 38	807.393	806.386	806.429	-0.0428	0	VADSFIR
			75 - 81	833.38	832.372	832.419	-0.0466	0	SHFSSIR
	46	DNA duplex unwinding ; response to cold ; RNA secondary structure unwinding;double-stranded DNA binding;nucleic acid binding ;RNA binding;single-stranded DNA binding	45 - 63	1925.76	1924.75	1924.84	-0.0879	0	SLNDGDAVEYTVGSGNDGR
			137 - 157	1633.59	1632.58	1632.67	-0.0857	0	GYGGGGGYGGGYGGGGGGGGR
	47	defense response to bacterium;removal of superoxide radicals; response to copper ion ; response to iron ion ;response to oxidative stress;response to ozone ;response to salt stress ;cytoplasm ;cytosol;superoxide dismutase activity	35 - 44	1153.44	1152.43	1152.48	-0.0448	0	EHGAPEDENR
			45 - 80	3514.72	3513.71	3513.78	-0.0661	0	HAGDLGNVTAGADGVANINVTDSQIPLTGPNSIIGR
			81 - 100	2043.96	2042.95	2043.04	-0.0849	1	AVVVHADPDDLGKGGHELSK
	48	biological_process;cellular_component;molecular_function	33 - 48	1725.87	1724.87	1724.96	-0.0944	0	VLDMGAQLAQALKPVR
			52 - 66	1825.76	1824.75	1824.85	-0.0946	0	QHACSFALYAHDLHR
			67 - 76	1221.57	1220.57	1220.64	-0.075	0	QVEVHHFVAR
			155 - 163	1269.49	1268.48	1268.54	-0.0574	0	FWCTWQADR
			186 - 192	828.454	827.446	827.498	-0.0513	1	VRGELVR
			198 - 208	1067.46	1066.45	1066.53	-0.0778	0	YGIDSSAGGLK
			233 - 245	1418.67	1417.66	1417.74	-0.0758	1	GFAVDVVPAEMKR
	49	response to abscisic acid stimulus ;cellular_component ;molecular_function	71 - 83	1361.75	1360.74	1360.66	0.0824	0	QCLIFDGPGAGAR
	50	oxazole or thiazole biosynthetic process ;response to cold ;response to DNA damage stimulus;thiamine biosynthetic process ;chloroplast ;chloroplast envelope ;chloroplast stroma ;mitochondrion;stromule; thylakoid;protein homodimerization activity;zinc ion binding	185 - 197	1458.74	1457.73	1457.82	-0.0902	0	LFNAVAVEDLIVR
	51	embryo development ending in seed dormancy ;cellular_component; molecular_function	24 - 42	1984.9	1983.89	1983.99	-0.0987	0	FGDVLDVSGELADQPVAPR
			61 - 76	1482.72	1481.71	1481.8	-0.0814	0	GGPAAVLQSAATVNAR
			259 - 266	1009.5	1008.49	1008.55	-0.0542	0	LNQERPRP
	52	defense response to fungus	56 - 69	1663.72	1662.72	1662.8	-0.0824	0	FTHELLEDAVGNYR
			141 - 154	1444.74	1443.74	1443.81	-0.0743	0	VVMLLSPVVSTSGR
	53	biological_process ;endomembrane system;nutrient reservoir activity	56 - 62	855.465	854.458	854.513	-0.0548	0	GLFLLHR
			225 - 247	2412	2410.99	2411.08	-0.0831	0	TGGPIVYYTADAEPESGAAEEER
	54	response to salt stress ;chloroplast;chloroplast thylakoid membrane; cytosolic ribosome ;mitochondrion ;nucleolus; thylakoid;vacuolar membrane ; copper ion binding ; zinc ion binding	19 - 28	1165.5	1164.49	1164.55	-0.0556	0	TIIDWDGMAK
			45 - 56	1415.63	1414.62	1414.68	-0.0662	0	AFDDVNHQLQTK
			57 - 70	1857.77	1856.77	1856.84	-0.071	0	FSQEPQPIDWEYYR
			77 - 92	1897.88	1896.87	1896.95	-0.08	1	VVDMYKEAFESIEIPK
			93 - 104	1438.7	1437.69	1437.75	-0.0562	0	YVDTVTPQYKPK
			129 - 138	1265.53	1264.53	1264.58	-0.0516	1	ELAEMEEMRK
			140 - 156	2078.9	2077.89	2077.97	-0.0769	1	ISTMTADDYFEKYPELR
			159 - 170	1543.59	1542.58	1542.64	-0.0528	1	FDDEIRNDNWGY
	55	protein sumoylation ;response to heat;cytoplasm nucleus ; protein tag	25 - 34	1168.49	1167.49	1167.53	-0.0442	0	GQDGNEVFFR
			52 - 66	1683.77	1682.76	1682.81	-0.0497	0	QSVDMNAIAFLFDGR
	56	biological_process;cellular_component;molecular_function	26 - 38	1325.58	1324.57	1324.63	-0.0562	0	TGFFDGTPLEGGK
			39 - 52	1473.72	1472.71	1472.76	-0.0539	0	IADSQPVDLFAAAR
Nongda 108	57	maintenance of seed dormancy ;response to desiccation ;cellular_component ;antioxidant activity ;thioredoxin peroxidase activity	67 - 79	1500.66	1499.65	1499.7	-0.0502	0	LLGISCDDVESHR
			102 - 112	1199.64	1198.63	1198.67	-0.0422	0	VTFPILADPAR
			149 - 159	1225.62	1224.61	1224.65	-0.0421	0	LSFLYPATTGR
			181 - 205	2624.23	2623.22	2623.27	-0.046	0	VATPANWKPGECAVIAPGVSDEEAR
	58	skeletal muscle fiber development ;skeletal muscle thin filament assembly ; actin filament ;cytoplasm ;cytoskeleton ;stress fiber ; striated muscle thin filament; ATP binding ;nucleotide binding	241 - 256	1790.84	1789.83	1789.88	-0.0566	0	SYELPDGQVITIGNER
			362 - 374	1500.65	1499.65	1499.7	-0.0532	0	QEYDEAGPSIVHR
	59	defense response to bacterium;apoplast ;membrane; mitochondrion;copper ion binding ; malate dehydrogenase activity	81 - 106	2658.25	2657.25	2657.3	-0.0544	0	GFMGDDQLGEALEGSDVVIIPAGVPR
			113 - 124	1318.65	1317.65	1317.69	-0.0451	0	DDLFNINAGIVK
	60	biological_process; cellular_component;molecular_function;	23 - 43	2165.02	2164.01	2164.04	-0.0294	0	GPPPPVYGGYGQPPPPDPYGR
			224 - 236	1444.77	1443.76	1443.79	-0.0303	0	HSLGQSHPVLLTR
			237 - 252	1884.84	1883.84	1883.86	-0.0277	0	HNPDSLDESVLWTESR
			285 - 301	2048.89	2047.88	2047.91	-0.028	0	DGTALVLWEWCEGDNQR
	61	metabolic process ; oxidation-reduction process ; binding;catalytic activity ;oxidoreductase activity	74 - 84	1197.59	1196.59	1196.62	-0.0324	0	EGATVAFTFVR
			109 - 124	1822.78	1821.77	1821.8	-0.0311	0	EPMALPADLGYEANCR
			138 - 151	1619.77	1618.76	1618.8	-0.0334	0	IDVVVNNAAEQYER
	62	response to abscisic acid stimulus ;cellular_component ;molecular_function	55 - 70	1961.89	1960.88	1960.9	-0.0183	0	QVEAHHFCAHLNEDVR
			71 - 83	1361.64	1360.63	1360.66	-0.0273	0	QCLIFDGPGAGAR
			116 - 130	1513.8	1512.79	1512.81	-0.0237	0	GGVLFMPGVPGVVER
			143 - 151	1201.58	1200.58	1200.6	-0.0277	0	TIHFWQVDR
	63	D-ribose metabolic process;cellular_component ;kinase activity ;ribokinase activity	123 - 141	2057.03	2056.02	2056.05	-0.0288	0	NPSADMLLTEAELDLGLVR
			145 - 159	1764.85	1763.85	1763.87	-0.0213	0	VFHYGSISLISEPCR
			171 - 183	1421.66	1420.65	1420.68	-0.0286	0	AAGVLCSYDPNVR
			184 - 194	1222.63	1221.63	1221.65	-0.0233	0	LPLWPSPDAAR
			209 - 219	1251.6	1250.59	1250.61	-0.0238	0	VSDDEVAFLTR
	64	embryo development ending in seed dormancy ;cellular_component; molecular_function	24 - 42	1984.98	1983.97	1983.99	-0.0195	0	FGDVLDVSGELADQPVAPR
			47 - 60	1429.74	1428.73	1428.76	-0.0229	0	LQAAEQSVLGGTQK
			61 - 76	1482.78	1481.77	1481.8	-0.0203	0	GGPAAVLQSAATVNAR
			83 - 104	2189.03	2188.02	2188.04	-0.0209	0	AQTACPVADAGATVTETELAGR
	65	oxazole or thiazole biosynthetic process; response to cold ; response to DNA damage stimulus;thiamine biosynthetic process;chloroplast; chloroplast envelope ;chloroplast stroma ;mitochondrion;stromule; thylakoid;protein homodimerization activity ;zinc ion binding	187 - 199	1458.78	1457.77	1457.82	-0.0528	0	LFNAVAVEDLIVR
			281 - 301	2170.01	2169.01	2169.08	-0.0733	0	EVVPGMIVTGMEVAEIDGAPR
	66	carbohydrate metabolic process ;cellular response to redox state ;defense response to bacterium ;defense response to oomycetes ;embryo development ending in seed dormancy ; chloroplast ; chloroplast stroma ;peroxisome;6-phosphogluconolactonase activity ;catalytic activity	75 - 90	1762.87	1761.87	1761.94	-0.0731	0	LLIFDSEEDLAVSLAK
			104 - 120	1661.85	1660.84	1660.91	-0.0719	0	GAFTAVLSGGSLIEALR
			136 - 144	1273.55	1272.55	1272.6	-0.0581	0	WHVFWVDER
	67	biological_process ;cellular_component ;phosphatidylethanolamine binding	10 - 21	1272.62	1271.61	1271.67	-0.0627	0	LVSHPIAAHDGR
	68	acquisition of desiccation tolerance ;response to abscisic acid stimulus ; seed development ;cellular_component ;molecular_function	30 - 41	1325.58	1324.57	1324.64	-0.0667	0	SVEAQEHLAEGR
			50 - 62	1470.58	1469.57	1469.65	-0.0749	0	EQLGQQGYSEMGK
	69	embryo development ending in seed dormancy ;response to abscisic acid stimulus ;cellular_component ;molecular_function	28 - 39	1353.6	1352.6	1352.67	-0.0718	0	TLEAQEHLAEGR
	70	embryo development ending in seed dormancy ; hydrogen peroxide catabolic process; response to cadmium ion ; response to heat ;response to reactive oxygen species ;response to salt stress ;cell wall ; chloroplast ;chloroplast stroma ; cytosol; plasma membrane ; L-ascorbate peroxidase activity	39 - 52	1533.66	1532.66	1532.74	-0.08	0	LAWHSAGTFDVSSR
			62 - 79	1858.86	1857.85	1857.94	-0.0922	0	HQSELAHGANAGLDIAVR
			210 - 223	1583.83	1582.82	1582.91	-0.0864	0	ALLSDPVFRPLVEK
Pioneer 335	71	cellular response to phosphate starvation ;defense response to bacterium ;defense response to fungus; defense response to virus ; inositol biosynthetic process; myo-inositol hexakisphosphate biosynthetic process;phospholipid biosynthetic process; response to auxin stimulus ; response to heat ;response to high light intensity;response to hydrogen peroxide;cytoplasm;inositol-3-phosphate synthase ac…	15 - 25	1343.53	1342.52	1342.6	-0.0814	0	YGPTEIESEYR
			225 - 235	1287.63	1286.62	1286.7	-0.0794	0	VVVLWTANTER
	72	gamma-aminobutyric acid catabolic process;glutamate decarboxylation to succinate ;oxygen and reactive oxygen species metabolic process ;response to heat ;response to light stimulus ;response to stress ;chloroplast ;mitochondrial matrix ;3-chloroallyl aldehyde dehydrogenase activity ;copper ion binding ;NAD+ or NADH binding ;succinate-semialdehyde dehydrogenase activity	20 - 35	1721.76	1720.76	1720.84	-0.0867	0	TQGLIAGQWVDAYDGK
			36 - 57	2320.07	2319.06	2319.15	-0.0942	0	TIEVQNPATGEVLANVSFMGSR
			135 - 147	1459.71	1458.7	1458.77	-0.0735	0	IYGDIIPPTLSDR
	73	biological_process;cellular_component;molecular_function	23 - 43	2164.96	2163.95	2164.04	-0.0872	0	GPPPPVYGGYGQPPPPDPYGR
			164 - 174	1196.49	1195.49	1195.55	-0.0592	0	AGEDQYSLASR
			202 - 216	1673.84	1672.83	1672.9	-0.0756	1	VKDEEGYPAIVLVNK
			217 - 236	2115.09	2114.08	2114.16	-0.0752	1	ATGEALKHSLGQSHPVLLTR
			237 - 252	1884.81	1883.8	1883.86	-0.0658	0	HNPDSLDESVLWTESR
			253 - 259	765.301	764.293	764.345	-0.052	0	DVGDGFR
			263 - 284	2485.15	2484.14	2484.2	-0.0551	1	MVNNIYLNFDALHGDKDHGGVR
			285 - 301	2048.84	2047.84	2047.91	-0.0688	0	DGTALVLWEWCEGDNQR
	74	oxazole or thiazole biosynthetic process ;response to cold ;response to DNA damage stimulus;thiamine biosynthetic process ;chloroplast ;chloroplast envelope ;chloroplast stroma ;mitochondrion;stromule; thylakoid;protein homodimerization activity;zinc ion	187 - 199	1458.76	1457.75	1457.82	-0.0699	0	LFNAVAVEDLIVR
			281 - 301	2170	2168.99	2169.08	-0.0911	0	EVVPGMIVTGMEVAEIDGAPR
	75	fatty acid biosynthetic process ;chloroplast ;chloroplast envelope ;chloroplast stroma ;fatty acid synthase complex ;thylakoid;copper ion binding ;enoyl-[acyl-carrier-protein] reductase (NADH) activity ;enoyl-[acyl-carrier-protein] reductase activity ; oxidoreductase activity ;	64 - 79	1754.82	1753.81	1753.87	-0.0537	0	AISEECGPQGLPIDLR
			277 - 284	862.441	861.433	861.471	-0.0375	0	VLAFEAGR
			312 - 324	1555.74	1554.73	1554.78	-0.0442	0	MIEYSYVNAPLQK
	76	embryo development ending in seed dormancy ;cellular_component; molecular_function	24 - 42	1984.94	1983.94	1983.99	-0.0529	0	FGDVLDVSGELADQPVAPR
			61 - 76	1482.76	1481.75	1481.8	-0.0448	0	GGPAAVLQSAATVNAR
			83 - 104	2188.98	2187.98	2188.04	-0.0675	0	AQTACPVADAGATVTETELAGR
			259 - 266	1009.52	1008.51	1008.55	-0.0356	0	LNQERPRP
	77	embryo development ending in seed dormancy ;hydrogen peroxide catabolic process ;response to cadmium ion ; response to heat ;response to reactive oxygen species;response to salt stress ;cell wall ;chloroplast; chloroplast stroma ;cytosol ;plasma membrane ;L-ascorbate peroxidase activity	39 - 52	1533.69	1532.69	1532.74	-0.0514	0	LAWHSAGTFDVSSR
			62 - 79	1858.9	1857.89	1857.94	-0.053	0	HQSELAHGANAGLDIAVR
			148 - 167	2070.97	2069.96	2070.02	-0.0534	0	QMGLSDQDIVALSGGHTLGR
			210 - 223	1583.86	1582.86	1582.91	-0.0522	0	ALLSDPVFRPLVEK
	78	defense response to fungus	56 - 69	1663.77	1662.77	1662.8	-0.0327	0	FTHELLEDAVGNYR
			141 - 154	1444.78	1443.78	1443.81	-0.0352	0	VVMLLSPVVSTSGR
	79	defense response to fungus	56 - 69	1663.79	1662.78	1662.8	-0.018	0	FTHELLEDAVGNYR
			141 - 154	1444.8	1443.79	1443.81	-0.0213	0	VVMLLSPVVSTSGR
	80	acquisition of desiccation tolerance ;response to abscisic acid stimulus ; seed development ;cellular_component ;molecular_function	30 - 41	1325.6	1324.6	1324.64	-0.0404	0	SVEAQEHLAEGR
			50 - 62	1470.61	1469.6	1469.65	-0.0456	0	EQLGQQGYSEMGK
	81	extracellular region ;serine-type endopeptidase inhibitor activity	14 - 30	2122.85	2121.85	2121.89	-0.0465	0	DEERPWGECCDLAVCVK
			31 - 44	1803.78	1802.77	1802.81	-0.033	1	TYPLTCSCFDRVER
			45 - 59	1845.68	1844.67	1844.7	-0.0282	1	CSDACKECVETEDSR
			60 - 65	785.356	784.349	784.365	-0.0163	0	HVCVDR
			66 - 73	917.429	916.422	916.452	-0.0297	1	YRGDPGPR
	82	response to abscisic acid stimulus ;cellular_component ;molecular_function	55 - 70	1961.84	1960.83	1960.9	-0.066	0	QVEAHHFCAHLNEDVR
			116 - 130	1513.76	1512.75	1512.81	-0.059	0	GGVLFMPGVPGVVER
Note: Repeated peptides were omitted.
