# Supplementary material for: Proteomic Identification of Genes Associated with Maize Grain-Filling Rate
Source: PLoS One. 2013 Mar 19;8(3):e59353. doi: 10.1371/journal.pone.0059353 (PMC3601958; doi:10.1371/journal.pone.0059353)
Supplement: Table S3 — Integration of QTL intervals and differentially expressed proteins identified by MS for grain-filling rate. (XLS) [file pone.0059353.s005.xls]

## Sheet: Table S3
Supplementary Table S3. Integration of QTL intervals and differentially expressed proteins identified by MS for grain-filling rate.
Hybrid	Spot No.	Accession No.	Position on chromosome of protein	QTL	QTL marker interval	QTL physical interval
Zhengdan 958	4	gi|162459370	Chr1-positions: 267,894,598 to 267,896,707	qGFR1c	umc1431-phi308707	Chr1-positions: 258,878,938 to 275,484,407
	5	gi|195634941	Chr7-positions: 134,970,813 to 134,972,748	qGFR7b	dupssr11-dupssr9	Chr7-positions: 134,723,602 to 138,763,032
	6	gi|219895497	Chr1-positions: 262,890,003 to 262,891,544	qGFR1c	umc1431-phi308707	Chr1-positions: 258,878,938 to 275,484,407
	8	gi|257696234	Chr9-positions: 138,424,543 to 138,427,000	qGFR9a	umc1494-umc1732	Chr9-positions: 134,386,344 to 138,991,797
	11	gi|227308398	Chr1-positions: 197,268,184 to 197,270,811	qGY1b	umc1396-umc1122	Chr1-positions: 191,089,609 to 198,332,129
	12	gi|219906911	Chr1-positions: 197,268,184 to 197,270,811	qGY1b	umc1396-umc1122	Chr1-positions: 191,089,609 to 198,332,129
	13	gi|195618512	Chr2-positions: 209,290,141 to 209,292,381	qGFR2e	bnlg1233-bnlg2144	Chr2-positions: 202,329,094 to 209,857,732
Pioneer 335	30	gi|226496099	Chr7-positions: 25,909,586 to 25,911,036	qGFR7c	umc1401-bnlg1380	Chr7-positions: 14,539,980 to 83,015,430
	36	gi|195618512	Chr2-positions: 209,290,141 to 209,292,381	qGFR2e	bnlg1233-bnlg2144	Chr2-positions: 202,329,094 to 209,857,732
Zhengdan 958	48	gi|195659143	Chr8-positions: 156,023,049 to 156,023,904	qGFR8a	mmc0181-bnlg1812	Chr8-positions:135,858,398 to 165,258,267
	55	gi|257708811	Chr8-positions: 162,019,943 to 162,023,461	qGFR8a	mmc0181-bnlg1812	Chr8-positions:135,858,398 to 165,258,267
Nongda 108	59	gi|194707114	Chr3-positions: 31,899,223 to 31,901,513	qGFR3b	umc1773-umc1495	Chr3-positions: 19,827,027 to 119,648,538
	60	gi|194707256	Chr3-positions: 31,899,223 to 31,901,513	qGFR3b	umc1773-umc1495	Chr3-positions: 19,827,027 to 119,648,538
	65	gi|596078	Chr8-positions: 138,143,264 to 138,144,438	qGFR8a	mmc0181-bnlg1812	Chr8-positions:135,858,398 to 165,258,267
Pioneer 335	71	gi|223973215	Chr9-positions: 149,239,557 to 149,243,945	qGFR9d	umc1310-umc1714	Chr9-positions:146,494,110 to 151,082,749
	73	gi|226533140	Chr3-positions: 31,899,223 to 31,901,513	qGFR3b	umc1773-umc1495	Chr3-positions: 19,827,027 to 119,648,538
	74	gi|239985530	Chr8-positions: 138,143,264 to 138,144,438	qGFR8a	mmc0181-bnlg1812	Chr8-positions:135,858,398 to 165,258,267
	81	gi|223945515	Chr3-positions: 23,896,927 to 23,897,687	qGFR3b	umc1773-umc1495	Chr3-positions: 19,827,027 to 119,648,538
